# Supplementary material for: Evaluation of a Novel Single-Tube Method for Extended Genotyping of Human Papillomavirus
Source: J Clin Microbiol. 2018 Feb 22;56(3):e01687-17. doi: 10.1128/JCM.01687-17 (PMC5824038; doi:10.1128/JCM.01687-17)
Supplement: Supplemental material [file JCM.01687-17_zjm999095842s1.xlsx]

## Sheet: Sheet1
16
		Linear Array						Optiplex
		NEG	POS	All				NEG	POS	All
Papilloplex	NEG	389	13	402		Papilloplex	NEG	350	52	402
	POS	3	95	98			POS	4	94	98
	All	392	108	500			All	354	146	500
Proportional agreement	0.97	95% CI (95, 98)				Proportional agreement	0.89	95% CI (86, 91)
McNemars test: p-value		0.021				McNemars test: p-value		<0.001
Kappa		0.902				Kappa		0.7
18
		Linear Array						Optiplex
		NEG	POS	All				NEG	POS	All
Papilloplex	NEG	446	12	458		Papilloplex	NEG	450	8	458
	POS	4	38	42			POS	6	36	42
	All	450	50	500			All	456	44	500
Proportional agreement	0.97	95% CI (95, 98)				Proportional agreement	0.97	95% CI (95, 98)
McNemars test: p-value		0.077				McNemars test: p-value		0.286
Kappa		0.809				Kappa		0.822
31
		Linear Array						Optiplex
		NEG	POS	All				NEG	POS	All
Papilloplex	NEG	433	3	436		Papilloplex	NEG	436	0	436
	POS	13	51	64			POS	24	40	64
	All	446	54	500			All	460	40	500
Proportional agreement	0.97	95% CI (95, 98)				Proportional agreement	0.95	95% CI (93, 97)
McNemars test: p-value		0.021				McNemars test: p-value		<0.001
Kappa		0.846				Kappa		0.744
33
		Linear Array						Optiplex
		NEG	POS	All				NEG	POS	All
Papilloplex	NEG	454	2	456		Papilloplex	NEG	456	0	456
	POS	5	39	44			POS	8	36	44
	All	459	41	500			All	464	36	500
Proportional agreement	0.99	95% CI (97, 99)				Proportional agreement	0.98	95% CI (97, 99)
McNemars test: p-value		0.453				McNemars test: p-value		0.008
Kappa		0.91				Kappa		0.966
35
		Linear Array						Optiplex
		NEG	POS	All				NEG	POS	All
Papilloplex	NEG	488	1	489		Papilloplex	NEG	489	0	489
	POS	1	10	11			POS	4	7	11
	All	489	11	500			All	493	7	500
Proportional agreement	1	95% CI (99, 100)				Proportional agreement	0.99	95% CI (98, 100)
McNemars test: p-value		1				McNemars test: p-value		0.125
Kappa		0.907				Kappa		0.774
39
		Linear Array						Optiplex
		NEG	POS	All				NEG	POS	All
MPA	NEG	447	8	455		MPA	NEG	450	5	455
	POS	4	41	45			POS	7	38	45
	All	451	49	500			All	457	42	500
Proportional agreement	0.98	95% CI (96, 99)				Proportional agreement	0.97	95% CI (96, 99)
McNemars test: p-value		0.388				McNemars test: p-value		0.774
Kappa		0.937				Kappa		0.851
45
		Linear Array						Optiplex
		NEG	POS	All				NEG	POS	All
Papilloplex	NEG	478	2	480		Papilloplex	NEG	478	2	480
	POS	1	19	20			POS	3	17	20
	All	479	21	500			All	481	19	500
Proportional agreement	0.99	95% CI (98, 100)				Proportional agreement	0.99	95% CI (98, 100)
McNemars test: p-value		1				McNemars test: p-value		1
Kappa		0.924				Kappa		0.867
51
		Linear Array						Optiplex
		NEG	POS	All				NEG	POS	All
Papilloplex	NEG	444	5	449		Papilloplex	NEG	444	5	449
	POS	3	48	51			POS	6	45	51
	All	447	53	500			All	450	50	500
Proportional agreement	0.98	95% CI (97, 99)				Proportional agreement	0.98	95% CI (96, 99)
McNemars test: p-value		0.727				McNemars test: p-value		1
Kappa		0.914				Kappa		0.879
52*
		Linear Array						Optiplex
		NEG	POS	All				NEG	POS	All
Papilloplex	NEG	380	58	438		Papilloplex	NEG	426	12	438
	POS	3	59	62			POS	9	53	62
	All	383	117	500			All	435	65	500
Proportional agreement	0.88	95% CI (85, 91)				Proportional agreement	0.96	95% CI (94, 97)
McNemars test: p-value		<0.001				McNemars test: p-value		0.664
Kappa		0.593				Kappa		0.811
56
		Linear Array						Optiplex
		NEG	POS	All				NEG	POS	All
Papilloplex	NEG	468	0	468		Papilloplex	NEG	455	13	468
	POS	10	22	32			POS	2	30	32
	All	478	22	500			All	457	43	500
Proportional agreement	0.98	95% CI (96, 99)				Proportional agreement	0.97	95% CI (95, 98)
McNemars test: p-value		0.002				McNemars test: p-value		0.007
Kappa		0.805				Kappa		0.784
58
		Linear Array						Optiplex
		NEG	POS	All				NEG	POS	All
Papilloplex	NEG	458	5	463		Papilloplex	NEG	460	3	463
	POS	3	34	37			POS	9	28	37
	All	461	39	500			All	469	31	500
Proportional agreement	0.98	95% CI (97, 99)				Proportional agreement	0.98	95% CI (96, 99)
McNemars test: p-value		0.727				McNemars test: p-value		0.146
Kappa		0.886				Kappa		0.811
59
		Linear Array						Optiplex
		NEG	POS	All				NEG	POS	All
Papilloplex	NEG	457	53	510		Papilloplex	NEG	470	10	480
	POS	0	20	20			POS	2	18	20
	All	457	73	500			All	472	28	500
Proportional agreement	0.95	95% CI (93, 97)				Proportional agreement	0.98	95% CI (96, 99)
McNemars test: p-value		<0.001				McNemars test: p-value		0.039
Kappa		0.614				Kappa		0.738
66
		Linear Array						Optiplex
		NEG	POS	All				NEG	POS	All
Papilloplex	NEG	455	7	462		Papilloplex	NEG	459	3	462
	POS	0	38	38			POS	3	35	38
	All	455	45	500			All	462	38	500
Proportional agreement	0.99	95% CI (97, 99)				Proportional agreement	0.99	95% CI (97, 100)
McNemars test: p-value		0.016				McNemars test: p-value		1
Kappa		0.908				Kappa		0.915
68
		Linear Array						Optiplex
		NEG	POS	All				NEG	POS	All
Papilloplex	NEG	483	5	488		Papilloplex	NEG	487	1	488
	POS	5	7	12			POS	7	5	12
	All	488	12	500			All	494	6	500
Proportional agreement	0.98	95% CI (96, 99)				Proportional agreement	0.98	95% CI (97, 99)
McNemars test: p-value		1				McNemars test: p-value		0.07
Kappa		0.573				Kappa		0.548
Table S1: Type specific agreement of Papilloplex with Linear array and Optiplex HPV tests. 2 x 2 contingency tables, proportional agreement with 95% CI (in brackets), kappa and McNemar’s test p-value are indicated. *- Linear Array is unable to identify HPV-52 status in samples also positive for HPV33, HPV35, and/or HPV58. Results for HPV-52 is therefore not presented.
